# Supplementary material for: Trends in acute specialist contacts following a primary care contact 2012–21—a registry-based study
Source: Scand J Prim Health Care. 2026 Jun 2;44(1):2677785. doi: 10.1080/02813432.2026.2677785 (PMC13231808; doi:10.1080/02813432.2026.2677785)
Supplement: Supplementary files (1).xlsx [file IPRI_A_2677785_SM6256.xlsx]

## Sheet: SF2
Supplementary file 2 - Estimated incidence rates (IRs) of acute specialist contacts in total and following a primary care contact1, per 1,000 person-years
	Acute specialist contacts IR (95% CI)
	Total		Outpatient contacts		Admissions
Year	National	Excluding OUS* HF and Helse-Bergen HF	National	Excluding OUS* HF and Helse-Bergen HF	National	Excluding OUS* HF and Helse-Bergen HF
2012	311.3 (310.1–312.5)	218.0 (217.2–218.9)	193.5 (192.4–194.6)	112.8 (112.2–113.5)	119.7 (119.3–120.2)	106.4 (106.0–106.9)
2013	312.8 (311.6–314.0)	216.3 (215.4–217.1)	189.8 (188.7–190.9)	106.5 (105.9–107.2)	123.3 (122.8–123.8)	110.0 (109.6–110.5)
2014	287.9 (286.8–289.0)	220.7 (219.9–221.5)	160.3 (159.4–161.2)	107.1 (106.5–107.7)	126.8 (126.2–127.3)	113.3 (112.8–113.8)
2015	252.6 (251.6–253.5)	183.3 (182.6–183.9)	147.9 (147.1–148.6)	92.7 (92.3–93.1)	103.1 (102.7–103.6)	89.6 (89.2–90.0)
2016	226.8 (226.1–227.6)	175.2 (174.6–175.8)	119.7 (119.2–120.1)	82.1 (81.8–82.5)	106.3 (105.8–106.8)	92.4 (91.9–92.8)
2017	223.0 (222.3–223.8)	169.7 (169.0–170.3)	112.2 (111.8–112.7)	73.9 (73.5–74.2)	110.5 (110.0–111.1)	95.8 (95.3–96.3)
2018	227.6 (226.9–228.4)	175.2 (174.5–175.9)	113.0 (112.5–113.4)	76.1 (75.7–76.4)	114.8 (114.2–115.4)	99.3 (98.7–99.8)
2019	234.5 (233.7–235.3)	181.7 (181.0–182.4)	116.1 (115.7–116.6)	78.9 (78.6–79.3)	118.8 (118.2–119.5)	102.9 (102.3–103.5)
2020	210.6 (209.9–211.4)	166.4 (165.8–167.1)	99.5 (99.1–99.9)	69.3 (69.0–69.7)	112.9 (112.2–113.5)	98.1 (97.5–98.7)
2021	227.6 (226.8–228.4)	179.8 (179.1–180.4)	108.7 (108.3–109.2)	75.7 (75.3–76.0)	120.7 (120.0–121.3)	105.1 (104.4–105.7)
Acute specialist contacts following a primary care contact2 IR (95% CI)
	Total		Outpatient contacts		Admissions
Year	National	Excluding Helse-Bergen HF and OUS HF	National	Excluding Helse-Bergen HF and OUS HF	National	Excluding Helse-Bergen HF and OUS HF
2012	91.8 (91.5–92.1)	80.4 (80.1–80.7)	38.4 (38.2–38.6)	33.5 (33.3–33.7)	52.6 (52.3–52.8)	46.9 (46.7–47.2)
2013	95.7 (95.3–96.0)	83.6 (83.3–83.9)	39.9 (39.7–40.1)	34.7 (34.6–34.9)	54.6 (54.3–54.8)	49.0 (48.7–49.2)
2014	96.4 (96.0–96.7)	85.5 (85.2–85.9)	39.9 (39.7–40.1)	35.9 (35.7–36.0)	55.4 (55.1–55.6)	49.9 (49.6–50.1)
2015	98.2 (97.8–98.6)	86.6 (86.2–86.9)	41.4 (41.2–41.6)	36.6 (36.5–36.8)	55.9 (55.6–56.2)	50.2 (49.9–50.4)
2016	98.9 (98.5–99.3)	87.4 (87.1–87.7)	41.1 (40.9–41.3)	36.6 (36.4–36.7)	57.1 (56.8–57.4)	51.2 (50.9–51.4)
2017	102.1 (101.7–102.5)	90.4 (90.0–90.7)	43.0 (42.8–43.1)	38.2 (38.1–38.4)	58.6 (58.2–58.9)	52.5 (52.2–52.8)
2018	106.4 (106.0–106.8)	93.0 (92.6–93.4)	46.0 (45.8–46.2)	40.0 (39.9–40.2)	59.7 (59.4–60.1)	53.3 (53.0–53.7)
2019	109.9 (109.4–110.3)	95.6 (95.2–96.0)	48.4 (48.2–48.6)	41.8 (41.6–42.0)	60.7 (60.3–61.0)	54.1 (53.8–54.5)
2020	101.0 (100.5–101.4)	87.1 (86.6–87.4)	43.5 (43.3–43.7)	36.9 (36.7–37.1)	56.7 (56.3–57.0)	50.6 (50.2–50.9)
2021	109.3 (108.8–109.7)	93.8 (93.4–94.3)	48.2 (48.0–48.4)	40.7 (40.5–40.9)	60.1 (59.7–60.5)	53.5 (53.1–53.9)
1 The primary care contact was registered within 10 hours prior to the acute hospital contact
2 General practitioner service or out-of-hours service
* Oslo University Hospital

## Sheet: SF3
Supplementary file 3 - Estimated incidence rates (IRs) of acute specialist contacts, by type of prior primary care contact and no prior primary care contact1, per 1,000 person-years
	GP service2, IR (95% CI)		Out-of-hours service, IR (95% CI)		No prior contact (others), IR (95% CI)
Year	National	Excluding OUS* HF and Helse-Bergen HF	National	Excluding OUS* HF and Helse-Bergen HF	National	Excluding OUS* HF and Helse-Bergen HF
2012	45.1 (44.9–45.3)	39.7 (39.5–39.9)	46.6 (46.4–46.8)	41.3 (41.1–41.5)	222.1 (221.0–223.2)	139.2 (138.5–140.0)
2013	46.4 (46.2–46.6)	40.9 (40.7–41.1)	48.6 (48.3–48.8)	43.0 (42.8–43.2)	218.7 (217.6–219.9)	132.9 (132.2–133.6)
2014	46.5 (46.3–46.7)	41.8 (41.6–42.0)	48.7 (48.5–49.0)	43.6 (43.3–43.8)	191.7 (190.7–192.6)	134.1 (133.4–134.8)
2015	46.4 (46.2–46.6)	41.4 (41.2–41.6)	50.0 (49.8–50.3)	44.5 (44.3–44.7)	153.2 (152.4–154.0)	94.5 (94.0–95.0)
2016	46.1 (45.9–46.3)	41.5 (41.3–41.7)	50.6 (50.4–50.9)	44.9 (44.6–45.1)	125.4 (124.9–126.0)	84.7 (84.3–85.2)
2017	47.0 (46.8–47.3)	42.4 (42.2–42.7)	52.5 (52.2–52.7)	46.4 (46.2–46.7)	117.5 (117.0–118.0)	75.4 (75.0–75.8)
2018	47.6 (47.4–47.8)	43.1 (42.8–43.3)	55.7 (55.4–56.0)	48.1 (47.8–48.3)	117.0 (116.5–117.6)	77.4 (77.0–77.8)
2019	48.0 (47.9–48.3)	43.6 (43.3–44.0)	59.3 (59.0–59.6)	49.8 (49.5–50.0)	119.6 (119.1–120.1)	80.5 (80.0–80.9)
2020	43.4 (43.2–43.7)	39.6 (39.3–39.8)	53.7 (53.4–54.0)	45.1 (44.8–45.3)	104.0 (104.4–105.4)	73.8 (73.4–74.2)
2021	47.0 (46.8–47.3)	42.9 (42.6–43.1)	58.1 (57.8–58.4)	48.3 (48.0–48.6)	112.9 (112.4–113.5)	79.6 (79.2–80.0)
1 The primary care contact was registered within 10 hours prior to the acute hospital contact
2 General practitioner
* Oslo University Hospital
